# Supplementary material for: Regenerated Fibers from Rennet-Treated Casein Micelles during Acidification
Source: Gels. 2023 Jul 3;9(7):538. doi: 10.3390/gels9070538 (PMC10378896; doi:10.3390/gels9070538)
Supplement: Supplementary file 1 [file gels-09-00538-s001.zip]

Archive with 1 entries (1 files):
- gels-2452521-supplementary.pdf
